# Supplementary material for: Challenges and solutions in transitioning to animal-free standards: a comprehensive analysis of components in human cell-based developmental neurotoxicity assays
Source: Front Toxicol. 2026 May 12;8:1800157. doi: 10.3389/ftox.2026.1800157 (PMC13200826; doi:10.3389/ftox.2026.1800157)
Supplement: Supplementary file 1 [file Table1.xlsx]

## Sheet: BSA
	Cost Comparison: HSA vs. BSA for Cell Culture Supplementation
	assessed March 6, 2026
	product overview
	product	Species	origin	company	concentration	quantity	total price [€]
	HSA.LG.0500	human	serum	Bio&Sell	0.2	500 mL	869
	BSA.FK.0500	bovine	serum	Bio&Sell	0.3	500 mL	649
	price per gram protein
	product	Species	origin	protein amount [g]	price per g protein [€]
	HSA.LG.0500	human	serum	100	8.69
	BSA.FK.0500	bovine	serum	150	4.32667
	cost at 0.1% (v/v) in 5 mL medium
	Product	Species	origin	volume [µL]	protein used [mg]	cost [€]
	HSA.LG.0500	human	serum	5	1	0.00869
	BSA.FK.0500	bovine	serum	5	1.5	0.00649
	cost difference per 5 µL product
	comparison	difference [€]
	HSA-BSA	0.0022

## Sheet: Noggin
	Cost Comparison: human recombinant Noggin vs. Murine recombinant Noggin for cell culture supplementation
	assessed March 6, 2026
	product overview
	product	company	species	origin	purity	quantity	total price [€]
	6057-NG	R&D Systems	human	recombinant	> 95%	100 µg	954
	719-NG	R&D Systems	murine	recombinant	> 95%	100 µg	1093
	price per microgram protein
	product	company	species	origin	price per µg protein [€]
	6057-NG	R&D Systems	human	recombinant	9.54
	719-NG	R&D Systems	murine	recombinant	10.93

## Sheet: Laminin
	Cost Comparison: human recombinant Laminin vs. Murine EHS-derived Laminin for cell culture plate coating
	assessed March 6, 2026
	product overview
	product	company	species	origin	quantity	total price [€]
	LN521	BioLamina	human	recombinant	500 µg	311
	L2020	Sigma-Aldrich	murine	EHS	1 mg	296
	price per milligram
	product	company	species	origin	price per mg protein [€]
	LN521	BioLamina	human	recombinant	622
	L2020	Sigma-Aldrich	murine	EHS	296
